# Supplementary material for: Data on community structure and diversity of the intestinal bacteria in elver and fingerling stages of wild Indonesian shortfin eel (Anguilla bicolor bicolor)
Source: Data Brief. 2020 Feb 17;29:105299. doi: 10.1016/j.dib.2020.105299 (PMC7063199; doi:10.1016/j.dib.2020.105299)
Supplement: Multimedia component 1 [file mmc1.xml]

<?xml version="1.0" encoding="utf-8" standalone="no"?>
<data>
  <datasets>
    <author>diah.kusumawaty@upi.edu;d.kusumawaty@gmail.com</author>
    <type>0</type>
    <dataset>
      <value>4</value>
      <reason>Data will be made available on request</reason>
      <comments />
    </dataset>
  </datasets>
</data>
